# Supplementary material for: Classify Hyperdiploidy Status of Multiple Myeloma Patients Using Gene Expression Profiles
Source: PLoS One. 2013 Mar 15;8(3):e58809. doi: 10.1371/journal.pone.0058809 (PMC3598955; doi:10.1371/journal.pone.0058809)
Supplement: Table S1 — The 675 genes that are intersection gene features among the 140 leave-one-out models of the training dataset GSE6477. Chro Type: TC: Trisomy chromosomes, NTC: Non-trisomy chromosomes. FDR: the median FDR of all comparisons in the 140 models. HMM.Mean and NHMM.Mean are the mean value of the scaled gene expression in HMM and NHMM samples, respectively. (XLS) [file pone.0058809.s001.xls]

## Sheet: FinalizedProbeList
Gene	Description	Chro.	Start	End	Chro Type	FDR	HMM.Mean	NHMM.Mean
GNB1	guanine nucleotide binding protein (G protein), beta polypeptide 1	chr1	1718769	1756892	NTC	0.0004308	1.001	1.201
PEX10	peroxisomal biogenesis factor 10	chr1	2337204	2343941	NTC	0.00199	0.2314	0.336
WDR8	WD repeat domain 8	chr1	3547538	3566563	NTC	0.002117	-0.4783	-0.3763
RPL22	ribosomal protein L22 pseudogene 11; ribosomal protein L22	chr1	6246731	6259633	NTC	0.006542	2.109	1.889
NECAP2	NECAP endocytosis associated 2	chr1	16767256	16785491	NTC	0.0009588	0.5491	0.7348
AKR7A2	aldo-keto reductase family 7, member A2 (aflatoxin aldehyde reductase)	chr1	19630718	19638618	NTC	0.006193	0.09615	0.2299
PINK1	PTEN induced putative kinase 1	chr1	20960041	20977184	NTC	0.0001341	0.895	1.044
DDOST	dolichyl-diphosphooligosaccharide-protein glycosyltransferase	chr1	20978871	20987894	NTC	0.005458	2.25	2.47
GALE	UDP-galactose-4-epimerase	chr1	24122438	24125497	NTC	0.001033	-0.2688	-0.1213
PTP4A2	protein tyrosine phosphatase type IVA, member 2	chr1	32374452	32384666	NTC	0.006092	1.162	1.364
HECTD3	HECT domain containing 3	chr1	45469163	45476929	NTC	0.003494	0.2768	0.3868
PIK3R3	phosphoinositide-3-kinase, regulatory subunit 3 (gamma)	chr1	46509344	46597624	NTC	4.904e-09	-0.4036	-0.6116
JUN	jun oncogene	chr1	59247746	59248742	NTC	0.003228	1.455	1.805
USP1	ubiquitin specific peptidase 1	chr1	62905538	62916652	NTC	0.003487	-0.4445	-0.2405
LEPROT	leptin receptor overlapping transcript	chr1	65886407	65897602	NTC	0.004045	0.7134	0.9078
SERBP1	SERPINE1 mRNA binding protein 1	chr1	67878889	67895983	NTC	0.002996	1.059	0.8339
HHLA3	HERV-H LTR-associating 3	chr1	70820634	70832201	NTC	0.003311	-1.2	-1.058
GLMN	glomulin, FKBP associated protein	chr1	92712086	92763556	NTC	0.000351	-1.04	-1.126
CNN3	calponin 3, acidic	chr1	95363297	95392450	NTC	0.001762	-1.598	-1.464
WDR3	WD repeat domain 3	chr1	118475942	118502070	NTC	0.0001635	0.175	-0.02888
BOLA1	bolA homolog 1 (E. coli)	chr1	149871612	149872026	NTC	0.003178	-0.3808	-0.2286
VPS45	vacuolar protein sorting 45 homolog (S. cerevisiae)	chr1	150039914	150116974	NTC	0.0006877	-0.8197	-0.646
S100A10	S100 calcium binding protein A10	chr1	151955638	151958706	NTC	0.000889	0.834	1.145
S100A4	S100 calcium binding protein A4	chr1	153516234	153517270	NTC	0.0006496	0.4457	0.9936
INTS3	integrator complex subunit 3	chr1	153701110	153745746	NTC	0.0002463	0.9695	1.104
KCNN3	potassium intermediate/small conductance calcium-activated channel, subfamily N, member 3	chr1	154680451	154832188	NTC	0.0002392	0.4922	0.8654
PBXIP1	pre-B-cell leukemia homeobox interacting protein 1	chr1	154917499	154926197	NTC	0.002968	0.9245	1.173
SHC1	SHC (Src homology 2 domain containing) transforming protein 1	chr1	154936278	154942672	NTC	0.0008187	1.047	1.315
DPM3	dolichyl-phosphate mannosyltransferase polypeptide 3	chr1	155112437	155112806	NTC	0.001237	0.74	1.095
LMNA	lamin A/C	chr1	156084709	156108897	NTC	8.73e-05	0.9382	1.147
PAQR6	progestin and adipoQ receptor family member VI	chr1	156213651	156215639	NTC	0.004345	0.662	0.5575
PEA15	phosphoprotein enriched in astrocytes 15	chr1	160181334	160183276	NTC	0.0003036	0.3985	0.6521
NIT1	nitrilase 1	chr1	161087966	161090555	NTC	0.003066	0.6227	0.7519
MGST3	microsomal glutathione S-transferase 3	chr1	165619084	165624741	NTC	0.001393	1.686	1.972
NEK7	NIMA (never in mitosis gene a)-related kinase 7	chr1	198201710	198288652	NTC	0.005232	0.1036	0.3526
SRGAP2	SLIT-ROBO Rho GTPase activating protein 2	chr1	206516199	206634765	NTC	0.001352	-0.02305	0.1153
NENF	neuron derived neurotrophic factor	chr1	212606285	212619348	NTC	0.0002336	1.208	1.319
ATF3	activating transcription factor 3	chr1	212788363	212792897	NTC	0.000598	0.723	1.222
TP53BP2	tumor protein p53 binding protein, 2	chr1	223968554	224033382	NTC	0.0003761	-0.2161	-0.05943
ARF1	ADP-ribosylation factor 1	chr1	228284815	228285714	NTC	0.006267	2.175	2.384
RNF187	ring finger protein 187	chr1	228675189	228681586	NTC	0.000666	0.9924	1.309
ERO1LB	ERO1-like beta (S. cerevisiae)	chr1	236381815	236445083	NTC	8.893e-05	-1.032	-0.8072
LGALS8	lectin, galactoside-binding, soluble, 8	chr1	236689370	236711461	NTC	0.0009859	-0.6766	-0.5999
OPN3	opsin 3	chr1	241757729	241803556	NTC	0.003051	-0.1829	0.1092
ZNF238	zinc finger protein 238	chr1	244217103	244218672	NTC	0.003702	-1.149	-1.034
KLF6	Kruppel-like factor 6	chr10	3821730	3827206	NTC	6.033e-06	1.475	2.163
DHTKD1	dehydrogenase E1 and transketolase domain containing 1	chr10	12111032	12162887	NTC	0.0002342	0.1229	0.2988
RSU1	Ras suppressor protein 1	chr10	16635392	16824033	NTC	0.0007395	-0.1202	0.03239
YME1L1	YME1-like 1 (S. cerevisiae)	chr10	27400905	27443139	NTC	0.002984	0.8354	1.062
SVIL	supervillin	chr10	29747175	29843987	NTC	0.001436	0.8311	0.7083
UBE2D1	ubiquitin-conjugating enzyme E2D 1 (UBC4/5 homolog, yeast)	chr10	60094961	60128525	NTC	0.002973	-1.7	-1.663
PSAP	prosaposin	chr10	73577197	73610978	NTC	0.0003675	2.578	2.869
P4HA1	prolyl 4-hydroxylase, alpha polypeptide I	chr10	74767979	74834641	NTC	0.003107	1.076	1.278
FAM149B1	family with sequence similarity 149, member B1	chr10	74928097	75000777	NTC	0.001246	-0.9042	-0.8537
ANXA7	annexin A7	chr10	75135852	75160614	NTC	0.002404	0.8526	1.098
VCL	vinculin	chr10	75757965	75877927	NTC	0.005651	-0.3733	-0.1582
CPEB3	cytoplasmic polyadenylation element binding protein 3	chr10	93811968	94000107	NTC	0.003439	-1.713	-1.66
FAM178A	family with sequence similarity 178, member A	chr10	102672867	102721669	NTC	0.003495	-0.811	-0.7512
ACTR1A	ARP1 actin-related protein 1 homolog A, centractin alpha (yeast)	chr10	104240619	104262404	NTC	0.0004934	0.6013	0.7173
NT5C2	5'-nucleotidase, cytosolic II	chr10	104849428	104934715	NTC	0.006164	-0.6805	-0.5323
CALHM2	calcium homeostasis modulator 2	chr10	105206908	105209698	NTC	0.001272	0.1542	0.2654
PLEKHA1	pleckstrin homology domain containing, family A (phosphoinositide binding specific) member 1	chr10	124152716	124189454	NTC	0.005596	-1.047	-0.9073
CHST15	carbohydrate (N-acetylgalactosamine 4-sulfate 6-O) sulfotransferase 15	chr10	125769664	125805728	NTC	0.001569	1.331	1.607
LHPP	phospholysine phosphohistidine inorganic pyrophosphate phosphatase	chr10	126150431	126301929	NTC	0.0005638	-0.1638	0.01957
MTG1	mitochondrial GTPase 1 homolog (S. cerevisiae)	chr10	135207724	135233669	NTC	0.0001561	0.2654	0.3969
HRAS	v-Ha-ras Harvey rat sarcoma viral oncogene homolog	chr11	533295	534322	TC	0.005295	0.05885	-0.06054
SLC25A22	solute carrier family 25 (mitochondrial carrier: glutamate), member 22	chr11	791914	795006	TC	0.0008541	0.49	0.3964
RPLP2P3	ribosomal protein, large, P2 pseudogene 3; ribosomal protein, large, P2	chr11	810234	812836	TC	9.593e-05	3.808	3.565
AP2A2	adaptor-related protein complex 2, alpha 2 subunit	chr11	926021	1010625	TC	0.001351	0.8531	0.7924
MRPL23	mitochondrial ribosomal protein L23	chr11	1968592	1977650	TC	0.005167	0.6282	0.4115
TSSC4	tumor suppressing subtransferable candidate 4	chr11	2423863	2424853	TC	0.0003361	0.4415	0.3193
CDKN1C	cyclin-dependent kinase inhibitor 1C (p57, Kip2)	chr11	2905233	2906686	TC	3.111e-05	-0.3279	-0.04979
NAP1L4	nucleosome assembly protein 1-like 4	chr11	2970488	3000450	TC	0.001397	0.9806	0.8489
ZNF195	zinc finger protein 195	chr11	3380347	3400270	TC	0.000272	-0.2519	-0.411
FXC1	fracture callus 1 homolog (rat)	chr11	6502746	6503451	TC	0.002416	0.1192	-0.01892
ZNF215	zinc finger protein 215	chr11	6953503	6977762	TC	0.005862	0.7527	0.5798
LOC390282	eukaryotic translation initiation factor 3, subunit F; similar to hCG2040283	chr11	8008899	8017569	TC	0.001974	2.328	2.071
IPO7	importin 7	chr11	9406310	9466741	TC	2.373e-05	0.4166	0.09932
ZBED5	zinc finger, BED-type containing 5	chr11	10874410	10876492	TC	0.004866	0.7073	0.4758
RPS13	ribosomal protein S13 pseudogene 8; ribosomal protein S13; ribosomal protein S13 pseudogene 2	chr11	17095979	17099188	TC	1.373e-05	4.068	3.827
NUCB2	nucleobindin 2	chr11	17316870	17352966	TC	0.0001338	1.08	1.614
GTF2H1	general transcription factor IIH, polypeptide 1, 62kDa	chr11	18354621	18387416	TC	9.616e-05	-0.07888	-0.2407
ZDHHC13	zinc finger, DHHC-type containing 13	chr11	19138796	19197507	TC	0.004843	-0.7525	-0.8373
PRMT3	protein arginine methyltransferase 3	chr11	20411356	20529959	TC	0.0001397	-0.9238	-1.09
EIF3M	eukaryotic translation initiation factor 3, subunit M	chr11	32605433	32623945	TC	0.0002226	0.5876	0.1857
CAPRIN1	cell cycle associated protein 1	chr11	34073967	34120914	TC	8.073e-05	1.256	0.9826
PDHX	pyruvate dehydrogenase complex, component X	chr11	34938202	35016719	TC	0.002047	-0.09279	-0.26
PEX16	peroxisomal biogenesis factor 16	chr11	45931639	45939362	TC	6.243e-05	0.4718	0.3945
KIAA0652	KIAA0652	chr11	46665841	46693882	TC	0.001513	1.142	1.063
CKAP5	cytoskeleton associated protein 5	chr11	46765572	46842782	TC	0.004482	1.058	0.9152
KBTBD4	kelch repeat and BTB (POZ) domain containing 4	chr11	47594481	47599551	TC	0.001753	-0.3649	-0.4392
TIMM10	translocase of inner mitochondrial membrane 10 homolog (yeast)	chr11	57296189	57297662	TC	0.004658	0.9106	0.8014
CLP1	CLP1, cleavage and polyadenylation factor I subunit, homolog (S. cerevisiae)	chr11	57426948	57428908	TC	0.005597	0.3094	0.1918
TMX2	thioredoxin-related transmembrane protein 2	chr11	57480090	57507717	TC	0.0005734	1.439	1.166
AHNAK	AHNAK nucleoprotein	chr11	62284215	62303570	TC	0.001822	1.457	1.842
UBXN1	UBX domain protein 1	chr11	62444189	62446395	TC	0.002139	0.4594	0.3865
WDR74	WD repeat domain 74	chr11	62600423	62607042	TC	0.0001347	0.8265	0.6806
OTUB1	OTU domain, ubiquitin aldehyde binding 1	chr11	63753928	63765018	TC	1.298e-05	1.167	1.072
ARL2	ADP-ribosylation factor-like 2	chr11	64781679	64789327	TC	0.003281	0.9073	0.8046
C11ORF2	chromosome 11 open reading frame2	chr11	64863722	64879059	TC	9.79e-06	1.996	1.625
FAU	Finkel-Biskis-Reilly murine sarcoma virus (FBR-MuSV) ubiquitously expressed	chr11	64888152	64889285	TC	1.909e-05	3.701	3.455
DPF2	D4, zinc and double PHD fingers family 2	chr11	65101357	65119230	TC	0.0001128	1.248	1.092
SSSCA1	Sjogren syndrome/scleroderma autoantigen 1	chr11	65337962	65339205	TC	0.0002445	0.4495	0.2401
CCDC85B	coiled-coil domain containing 85B	chr11	65658254	65658863	TC	0.0001542	0.2063	0.04451
C11ORF68	chromosome 11 open reading frame 68	chr11	65684929	65686502	TC	0.004612	1.176	1.101
YIF1A	Yip1 interacting factor homolog A (S. cerevisiae)	chr11	66052107	66056456	TC	0.001676	1.318	1.082
MRPL11	mitochondrial ribosomal protein L11	chr11	66203477	66206225	TC	0.0003224	0.9803	0.8438
RBM4	RNA binding motif protein 14; RNA binding motif protein 4	chr11	66407182	66411603	TC	0.006163	0.9718	0.8542
AIP	aryl hydrocarbon receptor interacting protein	chr11	67250629	67258464	TC	0.002909	1.166	1.03
NDUFV1	NADH dehydrogenase (ubiquinone) flavoprotein 1, 51kDa	chr11	67374475	67379929	TC	0.004306	1.714	1.524
NDUFS8	NADH dehydrogenase (ubiquinone) Fe-S protein 8, 23kDa (NADH-coenzyme Q reductase)	chr11	67799618	67804060	TC	0.003976	0.9967	0.8214
CLPB	ClpB caseinolytic peptidase B homolog (E. coli)	chr11	72004410	72145518	TC	0.0003582	-0.2969	-0.4383
FCHSD2	FCH and double SH3 domains 2	chr11	72549835	72852922	TC	0.0002431	0.8397	0.422
MRPL48	mitochondrial ribosomal protein L48	chr11	73499016	73575415	TC	0.003933	1.106	0.9774
CHCHD8	coiled-coil-helix-coiled-coil-helix domain containing 8	chr11	73584159	73584423	TC	0.002892	1.015	0.8601
RPS3	ribosomal protein S3 pseudogene 3; ribosomal protein S3	chr11	75110591	75115909	TC	0.0008802	3.784	3.516
PAK1	p21 protein (Cdc42/Rac)-activated kinase 1	chr11	77034318	77103565	TC	0.0007044	-0.8152	-0.9341
CLNS1A	chloride channel, nucleotide-sensitive, 1A	chr11	77330672	77348759	TC	0.0002395	1.033	0.7193
CNTN5	contactin 5	chr11	99426945	100226951	TC	0.0003354	-1.318	-1.461
AASDHPPT	aminoadipate-semialdehyde dehydrogenase-phosphopantetheinyl transferase	chr11	105948437	105967634	TC	0.0004978	0.3412	0.02748
DDX10	DEAD (Asp-Glu-Ala-Asp) box polypeptide 10	chr11	108535880	108811150	TC	0.0008217	0.901	0.7562
PPP2R1B	protein phosphatase 2 (formerly 2A), regulatory subunit A, beta isoform	chr11	111597688	111637085	TC	8.045e-05	-0.5362	-0.6454
LOC100131128	similar to translocase of inner mitochondrial membrane 8 homolog B; translocase of inner mitochondrial membrane 8 homolog B (yeast)	chr11	111956018	111957492	TC	1.372e-05	1.887	1.519
NCAM1	neural cell adhesion molecule 1	chr11	112832333	113146109	TC	1.583e-07	0.8687	0.4537
RBM7	RNA binding motif protein 7	chr11	114271393	114278529	TC	0.0001855	0.3247	0.1035
IL10RA	interleukin 10 receptor, alpha	chr11	117857182	117870356	TC	7.019e-05	0.09571	0.4753
ATP5L	ATP synthase, H+ transporting, mitochondrial F0 complex, subunit G	chr11	118272380	118279813	TC	5.492e-06	2.192	1.907
RPS25	ribosomal protein S25 pseudogene 8; ribosomal protein S25	chr11	118886554	118888994	TC	0.0001205	2.765	2.534
HMBS	hydroxymethylbilane synthase	chr11	118955743	118963993	TC	0.00575	1.15	1.045
HSPA8	heat shock 70kDa protein 8	chr11	122928441	122932032	TC	0.001608	3.032	2.774
EI24	etoposide induced 2.4 mRNA	chr11	125442423	125453456	TC	0.0005684	-0.2218	-0.4117
FLI1	Friend leukemia virus integration 1	chr11	128564153	128680883	TC	0.0004196	0.898	0.6859
THYN1	thymocyte nuclear protein 1	chr11	134118331	134122776	TC	0.002838	0.6884	0.5081
HSN2	hereditary sensory neuropathy, type II	chr12	862731	1017958	NTC	4.434e-06	-0.01102	0.1251
WNK1	WNK lysine deficient protein kinase 1; hypothetical LOC100132369	chr12	862731	1017958	NTC	4.434e-06	-0.01102	0.1251
CCND2	cyclin D2	chr12	4383206	4409175	NTC	0.00181	-0.1923	0.3589
TNFRSF1A	tumor necrosis factor receptor superfamily, member 1A	chr12	6438477	6450980	NTC	0.0005146	0.2665	0.4477
CD27	CD27 molecule	chr12	6554261	6560558	NTC	0.001808	0.5875	1.102
LAG3	lymphocyte-activation gene 3	chr12	6882018	6887556	NTC	0.002973	-0.3403	-0.6595
EMG1	EMG1 nucleolar protein homolog (S. cerevisiae)	chr12	7080086	7084971	NTC	0.001975	0.3843	0.5564
FOXJ2	forkhead box J2	chr12	8192428	8205446	NTC	0.006581	0.8232	0.9005
M6PR	mannose-6-phosphate receptor (cation dependent)	chr12	9094413	9099000	NTC	0.002618	0.6646	0.8723
ETV6	ets variant 6	chr12	11803061	12043980	NTC	0.00104	0.09009	0.1964
CDKN1B	cyclin-dependent kinase inhibitor 1B (p27, Kip1)	chr12	12870773	12871880	NTC	0.0006729	0.5001	0.9071
LDHB	lactate dehydrogenase B	chr12	21788475	21807605	NTC	0.002824	2.495	2.179
LRMP	lymphoid-restricted membrane protein	chr12	25222341	25260994	NTC	0.0002837	0.5682	0.9533
C12ORF11	chromosome 12 open reading frame 11	chr12	27058429	27089736	NTC	0.002818	-0.4721	-0.7165
DENND5B	DENN/MADD domain containing 5B	chr12	31540536	31743766	NTC	0.004742	-1.325	-1.151
TMBIM6	transmembrane BAX inhibitor motif containing 6	chr12	50146276	50156679	NTC	7.906e-05	2.419	2.685
PCBP2	poly(rC) binding protein 2	chr12	53848584	53873226	NTC	0.005095	0.5783	0.7478
HOXC4	homeobox C4	chr12	54447706	54448989	NTC	0.001167	0.6392	0.5327
LOC644037	heterogeneous nuclear ribonucleoprotein A1-like 3; similar to heterogeneous nuclear ribonucleoprotein A1; heterogeneous nuclear ribonucleoprotein A1 pseudogene 2; heterogeneous nuclear ribonucleoprotein A1; heterogeneous nuclear ribonucleoprotein A1 pseudogene	chr12	54674591	54678097	NTC	9.457e-05	3.332	3.025
CD63	CD63 molecule	chr12	56119344	56122125	NTC	7.343e-05	2.375	2.732
RAB5B	RAB5B, member RAS oncogene family	chr12	56380744	56385996	NTC	4.13e-06	0.2713	0.5361
ESYT1	family with sequence similarity 62 (C2 domain containing), member A	chr12	56522103	56537646	NTC	0.0002377	0.8462	1.072
SMARCC2	SWI/SNF related, matrix associated, actin dependent regulator of chromatin, subfamily c, member 2	chr12	56557472	56583245	NTC	0.0003298	0.2913	0.3802
RNF41	ring finger protein 41	chr12	56600230	56607831	NTC	0.001612	-0.374	-0.2977
CNPY2	canopy 2 homolog (zebrafish)	chr12	56704335	56709001	NTC	0.007121	1.493	1.72
STAT6	signal transducer and activator of transcription 6, interleukin-4 induced	chr12	57490354	57502061	NTC	0.00473	0.4815	0.5761
DDIT3	DNA-damage-inducible transcript 3	chr12	57910591	57911189	NTC	4.583e-06	0.7881	0.9987
TSPAN31	tetraspanin 31	chr12	58138937	58141073	NTC	0.003304	0.8499	0.9999
GNS	glucosamine (N-acetyl)-6-sulfatase	chr12	65110520	65153056	NTC	2.849e-05	0.07861	0.3154
GLIPR1	GLI pathogenesis-related 1	chr12	75874660	75892758	NTC	0.003248	-0.5552	-0.2937
OSBPL8	oxysterol binding protein-like 8	chr12	76749668	76881331	NTC	0.004652	-0.8016	-0.6164
SCYL2	SCY1-like 2 (S. cerevisiae)	chr12	100676748	100732950	NTC	0.0001231	0.01076	-0.2866
ARL1	ADP-ribosylation factor-like 1	chr12	101789417	101801423	NTC	9.436e-05	0.1102	0.2959
CHPT1	choline phosphotransferase 1	chr12	102091639	102122723	NTC	0.0008977	0.42	0.7083
CCDC53	coiled-coil domain containing 53	chr12	102406885	102455740	NTC	0.001132	0.5761	0.8268
FICD	FIC domain containing	chr12	108910749	108913252	NTC	0.0001126	0.8679	1.113
UBE3B	ubiquitin protein ligase E3B	chr12	109921356	109972587	NTC	3.291e-05	-0.3974	-0.3102
PPP1CC	protein phosphatase 1, catalytic subunit, gamma isoform	chr12	111158880	111180512	NTC	0.001962	1.852	1.635
ERP29	endoplasmic reticulum protein 29	chr12	112451269	112460456	NTC	0.001146	2.493	2.714
TPCN1	two pore segment channel 1	chr12	113664657	113733881	NTC	0.001784	0.8159	0.9493
WSB2	WD repeat and SOCS box-containing 2	chr12	118472000	118498853	NTC	0.0004069	-1.126	-0.8917
PEBP1	phosphatidylethanolamine binding protein 1	chr12	118574014	118582608	NTC	0.0006505	1.412	1.641
PLA2G1B	phospholipase A2, group IB (pancreas)	chr12	120759995	120765556	NTC	0.004055	-1.07	-1.016
VPS37B	vacuolar protein sorting 37 homolog B (S. cerevisiae)	chr12	123351662	123380609	NTC	0.003352	0.5225	0.7805
ABCB9	ATP-binding cassette, sub-family B (MDR/TAP), member 9	chr12	123414457	123444782	NTC	2.406e-05	0.4539	0.7501
TMED2	transmembrane emp24 domain trafficking protein 2	chr12	124069183	124081276	NTC	0.002384	1.819	2.099
ANKLE2	ankyrin repeat and LEM domain containing 2	chr12	133303827	133338384	NTC	0.002643	-0.4139	-0.3337
ZMYM5	zinc finger, MYM-type 5	chr13	20411920	20426320	NTC	0.005778	-0.9887	-1.133
POLR1D	polymerase (RNA) I polypeptide D, 16kDa	chr13	28196120	28197387	NTC	0.0002472	1.146	0.7657
MAB21L1	mab-21-like 1 (C. elegans)	chr13	36049195	36050275	NTC	0.004761	-0.9733	-1.162
KIAA0564	KIAA0564	chr13	42142332	42535151	NTC	0.00362	0.0006581	-0.05735
ESD	esterase D/formylglutathione hydrolase	chr13	47345550	47365548	NTC	0.002837	0.6683	0.4538
TRIM13	tripartite motif-containing 13	chr13	50586076	50587300	NTC	0.004608	0.03922	-0.08976
IRS2	insulin receptor substrate 2	chr13	110408650	110438400	NTC	0.001698	-0.3773	-0.2174
CCNB1IP1	cyclin B1 interacting protein 1	chr14	20779708	20784682	NTC	0.0005105	0.06682	-0.1995
ANG	angiogenin, ribonuclease, RNase A family, 5	chr14	21161723	21162167	NTC	0.002217	-0.07673	0.1709
RNASE4	ribonuclease, RNase A family, 4	chr14	21167530	21167974	NTC	0.0009305	-0.837	-0.5415
FLJ10357	hypothetical protein FLJ10357	chr14	21538555	21557030	NTC	0.001109	0.02715	0.151
SLC7A7	solute carrier family 7 (cationic amino acid transporter, y+ system), member 7	chr14	23242818	23282607	NTC	5.276e-05	1.072	1.379
CNIH	cornichon homolog (Drosophila)	chr14	54894531	54908045	NTC	0.0002301	1.071	0.7306
EIF2S1	eukaryotic translation initiation factor 2, subunit 1 alpha, 35kDa	chr14	67831484	67850157	NTC	0.004466	0.7419	0.6328
C14ORF156	chromosome 14 open reading frame 156	chr14	78174454	78183904	NTC	1.669e-05	0.9606	0.6093
NDUFB1	NADH dehydrogenase (ubiquinone) 1 beta subcomplex, 1, 7kDa	chr14	92582536	92588121	NTC	0.002182	1.725	1.453
IFI27	interferon, alpha-inducible protein 27	chr14	94578028	94582864	NTC	0.0005682	1.045	0.3182
PPP2R5C	protein phosphatase 2, regulatory subunit B', gamma isoform	chr14	102276279	102378834	NTC	0.006547	0.8979	0.7669
TUBGCP5	tubulin, gamma complex associated protein 5	chr15	22833524	22872546	TC	0.003665	-1.536	-1.609
NIPA2	non imprinted in Prader-Willi/Angelman syndrome 2	chr15	23006220	23021336	TC	2.339e-06	1.127	0.9331
SNRPN	small nuclear ribonucleoprotein polypeptide N; SNRPN upstream reading frame	chr15	25200195	25213184	TC	0.00538	1.718	1.448
UBE3A	ubiquitin protein ligase E3A	chr15	25584283	25650609	TC	4.848e-06	0.1813	-0.02468
MTMR15	myotubularin related protein 15	chr15	31196866	31229459	TC	0.002896	0.7589	0.6108
AVEN	apoptosis, caspase activation inhibitor	chr15	34158813	34331247	TC	1.018e-06	0.7666	0.4176
C15ORF24	chromosome 15 open reading frame 24	chr15	34376534	34394040	TC	0.00086	1.789	1.525
NOP10	NOP10 ribonucleoprotein homolog (yeast)	chr15	34634168	34635274	TC	0.0001921	1.881	1.612
AQR	aquarius homolog (mouse)	chr15	35148992	35261814	TC	2.691e-05	0.4309	0.2155
MEIS2	Meis homeobox 2	chr15	37186954	37390373	TC	2.999e-05	-0.9586	-1.545
SRP14	signal recognition particle 14kDa (homologous Alu RNA binding protein) pseudogene 1; signal recognition particle 14kDa (homologous Alu RNA binding protein)	chr15	40328533	40331317	TC	0.002384	1.54	1.329
IVD	isovaleryl Coenzyme A dehydrogenase	chr15	40698019	40710462	TC	2.512e-06	0.4214	0.226
FAM82A2	family with sequence similarity 82, member A2	chr15	41028738	41046981	TC	0.002958	1.258	1.139
CHP	calcium binding protein P22	chr15	41523580	41571587	TC	0.000172	0.7789	0.6027
NDUFAF1	NADH dehydrogenase (ubiquinone) 1 alpha subcomplex, assembly factor 1	chr15	41679641	41689257	TC	0.0001897	0.8365	0.4781
RTF1	Rtf1, Paf1/RNA polymerase II complex component, homolog (S. cerevisiae)	chr15	41709313	41772885	TC	0.0002417	0.1038	-0.05397
TMEM87A	transmembrane protein 87A	chr15	42503905	42565596	TC	1.87e-06	0.875	0.5831
LCMT2	leucine carboxyl methyltransferase 2	chr15	43620626	43622687	TC	0.002524	-0.1426	-0.2776
SERF2	chromosome 15 open reading frame 63; small EDRK-rich factor 2	chr15	44092796	44094004	TC	0.0008909	0.4738	0.199
MFAP1	microfibrillar-associated protein 1	chr15	44097291	44116767	TC	0.0006592	0.442	0.243
EIF3J	eukaryotic translation initiation factor 3, subunit J	chr15	44829392	44853347	TC	3.058e-06	-0.292	-0.534
SPATA5L1	spermatogenesis associated 5-like 1	chr15	45694627	45713408	TC	2.111e-05	-0.679	-0.7972
SQRDL	sulfide quinone reductase-like (yeast)	chr15	45951121	45983228	TC	0.0001622	1.267	1.064
DUT	deoxyuridine triphosphatase	chr15	48624448	48634275	TC	0.001959	0.817	0.6769
EID1	EP300 interacting inhibitor of differentiation 1	chr15	49170373	49170937	TC	2.838e-05	0.5103	0.2361
COPS2	COP9 constitutive photomorphogenic homolog subunit 2 (Arabidopsis)	chr15	49420146	49447775	TC	1.275e-06	-0.2088	-0.5837
LOC646227	cAMP-regulated phosphoprotein 19 pseudogene; cAMP-regulated phosphoprotein, 19kDa	chr15	52844130	52861089	TC	0.0002173	0.9318	0.6835
RSL24D1	ribosomal L24 domain containing 1; similar to ribosomal protein L24-like	chr15	55474349	55489088	TC	2.717e-05	1.379	0.9605
PIGB	phosphatidylinositol glycan anchor biosynthesis, class B	chr15	55611448	55647630	TC	2.059e-06	-0.3437	-0.4921
RFX7	regulatory factor X, 7	chr15	56385542	56535483	TC	0.0007471	-1.553	-1.626
TCF12	transcription factor 12	chr15	57212111	57574785	TC	0.0007443	0.1014	-0.1464
GCOM1	glutamate receptor, ionotropic, N-methyl D-aspartate-like 1B; glutamate receptor, ionotropic, N-methyl D-aspartate-like 1A; GRINL1A complex locus	chr15	57999040	58006877	TC	0.004354	-0.2939	-0.444
ADAM10	ADAM metallopeptidase domain 10	chr15	58889745	59041733	TC	3.132e-05	-0.1682	-0.4912
SLTM	SAFB-like, transcription modulator	chr15	59172197	59225764	TC	4.109e-05	0.338	0.01979
GTF2A2	general transcription factor IIA, 2, 12kDa	chr15	59931330	59944476	TC	0.0003022	1.23	0.9587
NARG2	NMDA receptor regulated 2	chr15	60715832	60758909	TC	1.527e-07	-0.3365	-0.7147
USP3	ubiquitin specific peptidase 3	chr15	63796938	63883025	TC	2.545e-05	1.117	0.7696
HERC1	hect (homologous to the E6-AP (UBE3A) carboxyl terminus) domain and RCC1 (CHC1)-like domain (RLD) 1	chr15	63901279	64067822	TC	0.002082	0.4441	0.2594
SNX1	sorting nexin 1	chr15	64388212	64429817	TC	1.79e-05	0.3628	0.2493
OAZ2	ornithine decarboxylase antizyme 2	chr15	64980902	64995247	TC	4.062e-06	1.032	0.9036
SPG21	spastic paraplegia 21 (autosomal recessive, Mast syndrome)	chr15	65255960	65275907	TC	0.0002831	1.458	1.222
CLPX	ClpX caseinolytic peptidase X homolog (E. coli)	chr15	65443160	65477491	TC	0.00226	-0.5446	-0.6835
DPP8	dipeptidyl-peptidase 8	chr15	65739221	65804891	TC	0.003031	0.4578	0.244
PTPLAD1	protein tyrosine phosphatase-like A domain containing 1	chr15	65822969	65868717	TC	0.005416	0.08412	-0.1144
DENND4A	DENN/MADD domain containing 4A	chr15	65954188	66048788	TC	0.000127	-1.279	-1.452
RPL4	ribosomal protein L4; ribosomal protein L4 pseudogene 5; ribosomal protein L4 pseudogene 4	chr15	66791744	66797128	TC	1.085e-05	3.771	3.424
ZWILCH	Zwilch, kinetochore associated, homolog (Drosophila)	chr15	66797676	66839017	TC	0.002731	-0.7061	-0.8763
AAGAB	alpha- and gamma-adaptin-binding protein p34	chr15	67495158	67546969	TC	1.555e-05	0.271	0.1747
MAP2K5	mitogen-activated protein kinase kinase 5	chr15	67835673	68099088	TC	9.15e-06	0.3393	0.2495
LOC723972	hepatopoietin PCn127; acidic (leucine-rich) nuclear phosphoprotein 32 family, member A	chr15	69072419	69113090	TC	4.446e-06	1.371	1.085
RPLP1	ribosomal protein, large, P1	chr15	69745287	69747846	TC	0.0002906	3.554	3.264
LOC652797	similar to Pyruvate kinase, isozymes M1/M2 (Pyruvate kinase muscle isozyme) (Cytosolic thyroid hormone-binding protein) (CTHBP) (THBP1); pyruvate kinase, muscle	chr15	72491990	72511438	TC	0.002292	1.451	1.218
PARP6	poly (ADP-ribose) polymerase family, member 6	chr15	72533795	72559818	TC	2.432e-05	1.323	1.182
ARIH1	ariadne homolog, ubiquitin-conjugating enzyme E2 binding protein, 1 (Drosophila)	chr15	72766980	72875633	TC	0.0007091	0.3071	0.1723
ADPGK	ADP-dependent glucokinase	chr15	73044681	73076032	TC	9.539e-05	1.784	1.599
NEO1	neogenin homolog 1 (chicken)	chr15	73345016	73595037	TC	0.001907	0.1368	-0.02057
LOC652346	promyelocytic leukemia; similar to promyelocytic leukemia protein isoform 1	chr15	74287153	74328292	TC	0.0002165	0.4958	0.4025
EDC3	enhancer of mRNA decapping 3 homolog (S. cerevisiae)	chr15	74924952	74967465	TC	5.36e-07	-0.2023	-0.3651
SCAMP2	secretory carrier membrane protein 2	chr15	75137423	75165596	TC	0.006196	1.697	1.582
COX5A	cytochrome c oxidase subunit Va	chr15	75215997	75230355	TC	6.811e-07	2.4	1.939
SCAMP5	secretory carrier membrane protein 5	chr15	75304180	75311324	TC	1.865e-05	1.763	1.476
COMMD4	COMM domain containing 4	chr15	75628430	75632346	TC	0.002534	0.8031	0.6598
MAN2C1	mannosidase, alpha, class 2C, member 1	chr15	75648246	75660924	TC	9.069e-05	1.113	0.934
IMP3	IMP3, U3 small nucleolar ribonucleoprotein, homolog (yeast)	chr15	75931954	75932509	TC	1.702e-05	1.039	0.7645
ETFA	electron-transfer-flavoprotein, alpha polypeptide	chr15	76508899	76603729	TC	2.919e-06	1.003	0.5562
HMG20A	high-mobility group 20A	chr15	77750749	77771657	TC	0.0006174	-0.6638	-0.8303
CIB2	calcium and integrin binding family member 2	chr15	78397652	78423557	TC	0.004393	0.3491	0.2732
IDH3A	isocitrate dehydrogenase 3 (NAD+) alpha	chr15	78441745	78461347	TC	1.346e-06	0.3972	-0.04561
WDR61	WD repeat domain 61	chr15	78575773	78588028	TC	0.001158	-0.1112	-0.3252
PSMA4	proteasome (prosome, macropain) subunit, alpha type, 4	chr15	78834269	78841286	TC	7.701e-05	1.265	0.88
TMED3	transmembrane emp24 protein transport domain containing 3	chr15	79603591	79614556	TC	4.748e-06	0.927	0.5833
EFTUD1	elongation factor Tu GTP binding domain containing 1	chr15	82422713	82554119	TC	0.000132	0.2622	0.09905
BTBD1	BTB (POZ) domain containing 1	chr15	83687502	83735903	TC	0.003501	0.4966	0.2973
NMB	neuromedin B	chr15	85198500	85201383	TC	0.003789	0.6239	0.487
SEC11A	SEC11 homolog A (S. cerevisiae)	chr15	85213249	85259306	TC	0.002123	1.796	1.551
PDE8A	phosphodiesterase 8A	chr15	85525393	85681134	TC	0.0002614	0.7296	0.6082
MRPL46	mitochondrial ribosomal protein L46	chr15	89002843	89010608	TC	2.734e-05	0.3337	0.1826
MRPS11	mitochondrial ribosomal protein S11	chr15	89010948	89021210	TC	1.54e-05	0.8302	0.6919
AEN	apoptosis enhancing nuclease	chr15	89169440	89173525	TC	0.0007183	0.9101	0.7641
ISG20	interferon stimulated exonuclease gene 20kDa	chr15	89182597	89198762	TC	9.635e-05	2.416	2.067
AP3S2	adaptor-related protein complex 3, sigma 2 subunit	chr15	90378746	90437181	TC	0.0007934	0.3889	0.3045
IDH2	isocitrate dehydrogenase 2 (NADP+), mitochondrial	chr15	90627497	90645622	TC	1.444e-07	2.076	1.578
NGRN	neugrin, neurite outgrowth associated	chr15	90808944	90815020	TC	0.003256	0.8392	0.6414
MAN2A2	mannosidase, alpha, class 2A, member 2	chr15	91447437	91463017	TC	0.002042	0.6593	0.5716
UNC45A	unc-45 homolog A (C. elegans)	chr15	91478554	91496946	TC	0.005409	0.3142	0.2367
VPS33B	vacuolar protein sorting 33 homolog B (yeast)	chr15	91542204	91565479	TC	0.001366	-0.4453	-0.5225
MCTP2	multiple C2 domains, transmembrane 2	chr15	94841494	95022263	TC	3.398e-05	0.2813	0.0406
ASB7	ankyrin repeat and SOCS box-containing 7	chr15	101152421	101170255	TC	0.002256	-0.2305	-0.3145
STX4	syntaxin 4	chr16	31045126	31051124	NTC	0.0003233	-0.1596	-0.01079
VPS35	hypothetical protein LOC100133770; vacuolar protein sorting 35 homolog (S. cerevisiae)	chr16	46694383	46723045	NTC	0.000346	1.041	1.276
FTO	fat mass and obesity associated	chr16	53738096	54145827	NTC	0.0009477	0.08114	0.2377
HERPUD1	homocysteine-inducible, endoplasmic reticulum stress-inducible, ubiquitin-like domain member 1	chr16	56966156	56977202	NTC	0.002999	2.994	3.28
TRADD	TNFRSF1A-associated via death domain	chr16	67188551	67190563	NTC	3.353e-06	1.07	1.274
SNTB2	syntrophin, beta 2 (dystrophin-associated protein A1, 59kDa, basic component 2)	chr16	69221069	69334827	NTC	0.002319	-0.02064	0.0829
AARS	alanyl-tRNA synthetase	chr16	70286623	70316666	NTC	0.004898	1.696	1.875
PHLPP2	PH domain and leucine rich repeat protein phosphatase 2	chr16	71682792	71748698	NTC	0.0004353	0.0314	0.2493
KLHL36	kelch-like 36 (Drosophila)	chr16	84684473	84695739	NTC	0.005243	-0.2426	-0.1439
TCF25	transcription factor 25 (basic helix-loop-helix)	chr16	89940075	89977646	NTC	5.503e-05	0.9407	1.152
ITGAE	integrin, alpha E (antigen CD103, human mucosal lymphocyte antigen 1; alpha polypeptide)	chr17	3618140	3704438	NTC	0.00195	0.9177	1.179
P2RX1	purinergic receptor P2X, ligand-gated ion channel, 1	chr17	3801107	3819519	NTC	0.003663	1.013	1.359
MIS12	MIS12, MIND kinetochore complex component, homolog (S. pombe)	chr17	5392182	5392800	NTC	0.00163	-0.5992	-0.3796
ACADVL	acyl-Coenzyme A dehydrogenase, very long chain	chr17	7123303	7128416	NTC	5.826e-06	1.458	1.821
RANGRF	RAN guanine nucleotide release factor	chr17	8192106	8193254	NTC	2.351e-05	0.4298	0.6254
FLII	flightless I homolog (Drosophila)	chr17	18148451	18162004	NTC	0.001517	0.6869	0.802
USP22	ubiquitin specific peptidase 22	chr17	20906343	20946148	NTC	0.003309	0.4401	0.6804
WSB1	WD repeat and SOCS box-containing 1	chr17	25621421	25639395	NTC	6.426e-06	-0.2175	0.1244
EVI2B	ecotropic viral integration site 2B	chr17	29631280	29632627	NTC	0.001682	2.387	2.119
RARA	retinoic acid receptor, alpha	chr17	38487470	38512478	NTC	0.006329	0.1654	0.2672
LOC730144	similar to eukaryotic translation initiation factor 1; eukaryotic translation initiation factor 1	chr17	39845290	39847078	NTC	5.798e-05	2.92	3.158
VAT1	vesicle amine transport protein 1 homolog (T. californica)	chr17	41168077	41174339	NTC	7.069e-05	1.322	1.455
DHX8	DEAH (Asp-Glu-Ala-His) box polypeptide 8	chr17	41561405	41601215	NTC	0.0009351	-0.3022	-0.172
SPAG9	sperm associated antigen 9	chr17	49043632	49198017	NTC	0.004853	-0.5633	-0.5019
GRB2	growth factor receptor-bound protein 2	chr17	73316448	73389709	NTC	0.005686	0.7948	0.9327
EXOC7	exocyst complex component 7	chr17	74079728	74099773	NTC	0.0003674	0.1688	0.2571
SLC38A10	solute carrier family 38, member 10	chr17	79219355	79268721	NTC	0.005404	1.74	1.959
MAFG	v-maf musculoaponeurotic fibrosarcoma oncogene homolog G (avian)	chr17	79880480	79881061	NTC	0.0001236	0.736	0.868
RFNG	RFNG O-fucosylpeptide 3-beta-N-acetylglucosaminyltransferase	chr17	80006601	80009642	NTC	0.0007878	0.3604	0.4575
TGIF1	TGFB-induced factor homeobox 1	chr18	3456395	3457938	NTC	0.002983	-1.105	-0.8929
IMPA2	inositol(myo)-1(or 4)-monophosphatase 2	chr18	11981668	12030457	NTC	0.002897	-0.6013	-0.4598
RNF125	ring finger protein 125	chr18	29598826	29648347	NTC	0.005423	-1.332	-1.274
LOC100130616	hypothetical protein LOC100130616; family with sequence similarity 59, member A	chr18	29847833	30050391	NTC	0.005551	-0.8295	-0.5773
NEDD4L	neural precursor cell expressed, developmentally down-regulated 4-like	chr18	55816767	56063501	NTC	0.0005721	-0.1834	-0.3
POLRMT	polymerase (RNA) mitochondrial (DNA directed)	chr19	617273	633512	TC	0.001241	-0.09185	-0.3781
WDR18	WD repeat domain 18	chr19	984353	994343	TC	0.0003313	0.1293	-0.07243
ATP5D	ATP synthase, H+ transporting, mitochondrial F1 complex, delta subunit	chr19	1241849	1244436	TC	2.347e-07	1.863	1.396
CIRBP	cold inducible RNA binding protein	chr19	1270932	1272442	TC	0.0001314	2.431	2.136
PLEKHJ1	pleckstrin homology domain containing, family J member 1	chr19	2233838	2236247	TC	0.0007983	1.434	1.345
SF3A2	splicing factor 3a, subunit 2, 66kDa	chr19	2243417	2248545	TC	0.001262	0.4109	0.2688
LSM7	LSM7 homolog, U6 small nuclear RNA associated (S. cerevisiae)	chr19	2321678	2328565	TC	0.0001363	1.026	0.6946
TIMM13	translocase of inner mitochondrial membrane 13 homolog (yeast)	chr19	2426945	2427531	TC	1.777e-05	0.8883	0.5062
C19ORF28	chromosome 19 open reading frame 28	chr19	3542778	3557401	TC	0.005592	0.5709	0.4447
C19ORF29	chromosome 19 open reading frame 29	chr19	3611920	3626760	TC	0.001842	-0.07126	-0.1959
EEF2	eukaryotic translation elongation factor 2	chr19	3976551	3985378	TC	1.047e-05	3.638	3.318
KDM4B	lysine (K)-specific demethylase 4B	chr19	5032901	5151522	TC	0.001864	0.4837	0.4052
RPL36P14	ribosomal protein L36; ribosomal protein L36 pseudogene 14	chr19	5690518	5691632	TC	1.837e-06	3.229	2.79
NRTN	neurturin	chr19	5824176	5828184	TC	0.001114	-1.739	-1.688
GTF2F1	general transcription factor IIF, polypeptide 1, 74kDa	chr19	6380291	6393006	TC	0.001578	0.5486	0.4327
STXBP2	syntaxin binding protein 2	chr19	7702035	7712696	TC	0.002954	0.4551	0.3475
CD320	CD320 molecule	chr19	8367346	8373174	TC	0.0006355	1.237	1.081
NDUFA7	NADH dehydrogenase (ubiquinone) 1 alpha subcomplex, 7, 14.5kDa	chr19	8376388	8386242	TC	0.002132	1.055	0.843
FBXL12	F-box and leucine-rich repeat protein 12	chr19	9921571	9929489	TC	0.0002849	0.9127	0.7754
EIF3G	eukaryotic translation initiation factor 3, subunit G	chr19	10225789	10230535	TC	5.022e-06	2.118	1.798
MRPL4	mitochondrial ribosomal protein L4	chr19	10362929	10370489	TC	1.861e-05	1.004	0.7916
ICAM3	intercellular adhesion molecule 3	chr19	10444532	10450290	TC	0.0002099	2.187	1.827
TYK2	tyrosine kinase 2	chr19	10461509	10489082	TC	0.001509	0.6938	0.5467
ILF3	interleukin enhancer binding factor 3, 90kDa	chr19	10781281	10795548	TC	0.006379	0.3379	0.1765
QTRT1	queuine tRNA-ribosyltransferase 1	chr19	10812136	10823946	TC	0.000431	1.066	0.9083
TMED1	transmembrane emp24 protein transport domain containing 1	chr19	10943670	10946867	TC	0.0008064	0.6874	0.5748
SMARCA4	SWI/SNF related, matrix associated, actin dependent regulator of chromatin, subfamily a, member 4	chr19	11094827	11172492	TC	0.0005029	0.5607	0.3868
ECSIT	ECSIT homolog (Drosophila)	chr19	11618282	11629985	TC	0.004207	0.4471	0.2958
DHPS	deoxyhypusine synthase	chr19	12786651	12792580	TC	6.61e-06	1.025	0.7978
GCDH	glutaryl-Coenzyme A dehydrogenase	chr19	13002118	13010355	TC	0.003905	0.4913	0.3725
GADD45GIP1	growth arrest and DNA-damage-inducible, gamma interacting protein 1	chr19	13065021	13068026	TC	0.001228	0.2946	0.07725
TRMT1	TRM1 tRNA methyltransferase 1 homolog (S. cerevisiae)	chr19	13215748	13227213	TC	0.000158	0.2347	-0.008815
C19ORF53	chromosome 19 open reading frame 53	chr19	13885291	13889012	TC	0.0002821	1.726	1.476
DCAF15	chromosome 19 open reading frame 72	chr19	14063324	14071807	TC	0.004384	-0.07444	-0.1366
ILVBL	ilvB (bacterial acetolactate synthase)-like	chr19	15226062	15235870	TC	0.00603	0.5482	0.4159
AKAP8	A kinase (PRKA) anchor protein 8	chr19	15465725	15490542	TC	0.00139	0.7654	0.6947
WIZ	widely interspaced zinc finger motifs	chr19	15533886	15559118	TC	0.004999	0.7423	0.6946
KLF2	Kruppel-like factor 2 (lung)	chr19	16435734	16437842	TC	0.0007	2.143	2.621
C19ORF42	chromosome 19 open reading frame 42	chr19	16758056	16770921	TC	2.719e-06	1.332	1.136
USE1	unconventional SNARE in the ER 1 homolog (S. cerevisiae)	chr19	17326214	17330622	TC	3.055e-07	0.1818	-0.06071
MRPL34	mitochondrial ribosomal protein L34	chr19	17416701	17417188	TC	0.0003419	0.8853	0.5937
RPL18A	ribosomal protein L18a pseudogene 6; ribosomal protein L18a	chr19	17970765	17974072	TC	2.171e-05	4.262	3.971
ELL	elongation factor RNA polymerase II	chr19	18555561	18632865	TC	0.0004671	0.4661	0.3543
UBA52	ubiquitin A-52 residue ribosomal protein fusion product 1	chr19	18684110	18685960	TC	2.183e-05	3.687	3.415
UPF1	UPF1 regulator of nonsense transcripts homolog (yeast)	chr19	18943018	18976972	TC	1.38e-05	0.5853	0.4501
COPE	coatomer protein complex, subunit epsilon	chr19	19010487	19030157	TC	0.003913	1.835	1.64
TMEM161A	transmembrane protein 161A	chr19	19230738	19249237	TC	1.831e-05	1.595	1.47
RFXANK	regulatory factor X-associated ankyrin-containing protein	chr19	19304755	19312528	TC	0.0004618	0.9496	0.7585
SF4	splicing factor 4	chr19	19387456	19431305	TC	0.006718	0.8306	0.7474
CCNE1	cyclin E1	chr19	30303462	30314684	TC	0.0002993	0.5045	0.3097
C19ORF2	chromosome 19 open reading frame 2	chr19	30433539	30505976	TC	0.001265	0.8555	0.6906
ZNF302	zinc finger protein 302	chr19	35169709	35176142	TC	0.0005846	-0.973	-1.14
EIF3K	eukaryotic translation initiation factor 3, subunit K	chr19	39109908	39127560	TC	0.000529	2.325	2.067
RPS16P10	ribosomal protein S16 pseudogene 1; ribosomal protein S16 pseudogene 10; ribosomal protein S16	chr19	39923912	39926535	TC	0.001451	3.583	3.343
FBL	fibrillarin	chr19	40325177	40336940	TC	1.383e-05	2.365	1.966
BLVRB	biliverdin reductase B (flavin reductase (NADPH))	chr19	40953795	40971595	TC	0.002102	0.8407	1.036
EXOSC5	exosome component 5	chr19	41892537	41903233	TC	0.001443	0.8785	0.7212
ATP5SL	ATP5S-like	chr19	41938188	41945804	TC	7.378e-05	0.534	0.3833
RPS19	ribosomal protein S19 pseudogene 3; ribosomal protein S19	chr19	42364844	42375445	TC	6.04e-07	4.384	4.06
ERCC1	excision repair cross-complementing rodent repair deficiency, complementation group 1 (includes overlapping antisense sequence)	chr19	45912932	45926632	TC	0.002923	0.7038	0.5681
LOC119358	small nuclear ribonucleoprotein D2 polypeptide 16.5kDa; similar to hCG2040270	chr19	46190810	46195146	TC	0.002344	2.21	1.941
PRKD2	protein kinase D2	chr19	47177779	47219627	TC	9.028e-06	2.014	1.625
GLTSCR2	glioma tumor suppressor candidate region gene 2; glioma tumor suppressor candidate region gene 2 pseudogene	chr19	48248816	48260262	TC	0.000145	3.031	2.653
RPL18	ribosomal protein L18	chr19	49118628	49122400	TC	5.568e-06	2.172	1.755
SPHK2	sphingosine kinase 2	chr19	49123771	49133030	TC	0.0002846	0.3023	0.2173
GYS1	glycogen synthase 1 (muscle)	chr19	49472544	49496369	TC	0.0053	0.7772	0.643
SNRNP70	small nuclear ribonucleoprotein 70kDa (U1)	chr19	49589671	49611700	TC	0.0003682	1.716	1.474
RPL13AP7	ribosomal protein L13a pseudogene 7; ribosomal protein L13a pseudogene 5; ribosomal protein L13a pseudogene 16; ribosomal protein L13a; ribosomal protein L13a pseudogene 18	chr19	49990886	49995072	TC	5.16e-06	4.806	4.602
RPS11	ribosomal protein S11 pseudogene 5; ribosomal protein S11	chr19	49999713	50002892	TC	7.637e-06	4.448	4.27
FCGRT	Fc fragment of IgG, receptor, transporter, alpha	chr19	50016657	50029376	TC	0.004716	1.292	1.513
RRAS	related RAS viral (r-ras) oncogene homolog	chr19	50138832	50143355	TC	0.001801	-0.1471	-0.01821
PNKP	polynucleotide kinase 3'-phosphatase	chr19	50364504	50370461	TC	0.0002889	0.5855	0.3861
RPS9P4	ribosomal protein S9; ribosomal protein S9 pseudogene 4	chr19	54705052	54711443	TC	7.97e-05	3.331	3.017
SAPS1	SAPS domain family, member 1	chr19	55741895	55758471	TC	0.006307	1.26	1.169
RPL28	ribosomal protein L28	chr19	55897725	55899700	TC	1.118e-06	1.313	1.036
U2AF2	U2 small nuclear RNA auxiliary factor 2	chr19	56166470	56185434	TC	0.005627	0.6174	0.5456
TRIM28	tripartite motif-containing 28	chr19	59056124	59061920	TC	0.0004189	1.318	1.053
MZF1	myeloid zinc finger 1	chr19	59073438	59082756	TC	0.002424	0.8387	0.703
RSAD2	radical S-adenosyl methionine domain containing 2	chr2	7017931	7036073	NTC	0.0004751	-0.4281	-0.7944
KLF11	Kruppel-like factor 11	chr2	10183843	10192634	NTC	0.001	-0.188	0.06055
LBH	limb bud and heart development homolog (mouse)	chr2	30454604	30480487	NTC	0.004355	-0.705	-0.6018
EHD3	EH-domain containing 3	chr2	31457487	31489570	NTC	0.004098	-0.7381	-0.4868
SLC8A1	solute carrier family 8 (sodium/calcium exchanger), member 1	chr2	40342392	40657420	NTC	0.0002628	-0.5525	-0.341
GFPT1	glutamine-fructose-6-phosphate transaminase 1	chr2	69553320	69614203	NTC	0.002124	0.4263	0.6618
NAGK	N-acetylglucosamine kinase	chr2	71295675	71305638	NTC	3.413e-07	0.9484	1.211
FBXO41	F-box protein 41	chr2	73486109	73496758	NTC	0.003542	-0.02156	-0.1209
ST3GAL5	ST3 beta-galactoside alpha-2,3-sialyltransferase 5	chr2	86067266	86094740	NTC	0.004296	1.293	1.104
KRCC1	lysine-rich coiled-coil 1	chr2	88327302	88328082	NTC	0.004001	0.2775	0.5221
TMEM131	transmembrane protein 131	chr2	98373561	98612125	NTC	0.002376	0.05122	0.3596
RBMS1	RNA binding motif, single stranded interacting protein 1	chr2	161132147	161349874	NTC	0.004958	0.6995	1.011
RAPGEF4	Rap guanine nucleotide exchange factor (GEF) 4	chr2	173686692	173916495	NTC	0.0001388	-1.567	-1.725
OLA1	Obg-like ATPase 1	chr2	174940153	175111543	NTC	0.006483	0.9241	0.6521
FRZB	frizzled-related protein	chr2	183699575	183731280	NTC	0.001218	1.842	0.8503
RPL37A	ribosomal protein L37a	chr2	217363597	217366127	NTC	0.003068	4.401	4.264
DNAJB2	DnaJ (Hsp40) homolog, subfamily B, member 2	chr2	220144555	220149709	NTC	0.00572	0.3985	0.5349
GMPPA	GDP-mannose pyrophosphorylase A	chr2	220364697	220371520	NTC	0.003957	0.8899	1.055
NSFL1C	NSFL1 (p97) cofactor (p47)	chr20	1424393	1447469	NTC	0.005607	0.3929	0.4999
ZNF343	zinc finger protein 343	chr20	2463806	2474541	NTC	0.006663	-0.6258	-0.6852
CDC25B	cell division cycle 25 homolog B (S. pombe)	chr20	3777178	3785608	NTC	0.00188	0.6416	0.7892
TMX4	thioredoxin-related transmembrane protein 4	chr20	7962897	8000260	NTC	3.898e-06	0.4715	0.7687
C20ORF103	chromosome 20 open reading frame 103	chr20	9495499	9510467	NTC	0.0002232	2.124	1.079
BTBD3	BTB (POZ) domain containing 3	chr20	11899106	11904314	NTC	5.253e-09	0.2844	-0.7174
KIF3B	kinesin family member 3B	chr20	30897580	30919122	NTC	0.002751	-0.1956	-0.06126
ASXL1	additional sex combs like 1 (Drosophila)	chr20	30946578	31025141	NTC	2.036e-05	0.3852	0.5211
AHCY	adenosylhomocysteinase	chr20	32868839	32891076	NTC	0.001326	0.9616	0.6722
EDEM2	ER degradation enhancer, mannosidase alpha-like 2	chr20	33703235	33735061	NTC	0.0003361	0.8738	1.113
RPN2	ribophorin II	chr20	35807759	35869718	NTC	6.127e-05	2.899	3.227
ARFGEF2	ADP-ribosylation factor guanine nucleotide-exchange factor 2 (brefeldin A-inhibited)	chr20	47538426	47649736	NTC	0.005623	-0.2839	-0.1398
CEBPB	CCAAT/enhancer binding protein (C/EBP), beta	chr20	48807570	48808608	NTC	0.001108	1.038	1.365
LAMA5	laminin, alpha 5	chr20	60884391	60942301	NTC	0.004651	0.4316	0.5653
SLC17A9	solute carrier family 17, member 9	chr20	61584182	61598852	NTC	0.005836	1.083	1.256
C21ORF91	chromosome 21 open reading frame 91	chr21	19165896	19190635	TC	0.0006568	0.5659	0.2501
CCT8P1	similar to chaperonin containing TCP1, subunit 8 (theta); chaperonin containing TCP1, subunit 8 (theta)	chr21	30428795	30445911	TC	0.0005166	2.313	2.017
GART	phosphoribosylglycinamide formyltransferase, phosphoribosylglycinamide synthetase, phosphoribosylaminoimidazole synthetase	chr21	34876430	34911621	TC	0.0003356	0.1836	0.08033
ATP5O	ATP synthase, H+ transporting, mitochondrial F1 complex, O subunit	chr21	35275829	35288067	TC	0.004579	2.099	1.83
MX2	myxovirus (influenza virus) resistance 2 (mouse)	chr21	42748833	42780160	TC	0.003926	0.4656	0.2366
MX1	myxovirus (influenza virus) resistance 1, interferon-inducible protein p78 (mouse)	chr21	42803997	42830685	TC	0.004181	1.839	1.389
TCN2	transcobalamin II; macrocytic anemia	chr22	31003318	31022508	NTC	0.0002337	0.2916	0.5122
MFNG	MFNG O-fucosylpeptide 3-beta-N-acetylglucosaminyltransferase	chr22	37866000	37882215	NTC	0.0009554	0.9108	0.6621
TRIOBP	TRIO and F-actin binding protein	chr22	38142244	38168769	NTC	0.0004195	0.2249	0.3184
JOSD1	Josephin domain containing 1	chr22	39083906	39095992	NTC	0.0002835	0.5383	0.7058
RPL3	ribosomal protein L3; similar to 60S ribosomal protein L3 (L4)	chr22	39708944	39715602	NTC	0.0004472	3.789	3.507
ARFGAP3	ADP-ribosylation factor GTPase activating protein 3	chr22	43193593	43253188	NTC	0.0002264	0.01893	0.2612
PACSIN2	protein kinase C and casein kinase substrate in neurons 2	chr22	43267362	43308086	NTC	5.084e-06	-0.07422	0.1776
TSPO	translocator protein (18kDa)	chr22	43555244	43558997	NTC	0.0002591	0.5744	0.8061
CRELD2	cysteine-rich with EGF-like domains 2	chr22	50312417	50320955	NTC	0.0005868	2.123	2.475
PLXNB2	plexin B2	chr22	50714132	50729013	NTC	0.001374	0.6886	0.9587
NUP210	nucleoporin 210kDa	chr3	13359180	13461726	TC	0.001818	1.117	0.9635
RPL15P18	ribosomal protein L15 pseudogene 22; ribosomal protein L15 pseudogene 18; ribosomal protein L15 pseudogene 17; ribosomal protein L15 pseudogene 3; ribosomal protein L15 pseudogene 7; ribosomal protein L15	chr3	23959350	23960992	TC	1.291e-06	3.079	2.704
GPD1L	glycerol-3-phosphate dehydrogenase 1-like	chr3	32148203	32207402	TC	0.0006926	0.7493	0.602
UBP1	upstream binding protein 1 (LBP-1a)	chr3	33431822	33481340	TC	0.002486	0.5754	0.3337
VILL	villin-like	chr3	38035163	38048546	TC	6.342e-05	0.6385	0.4775
SLC25A38	solute carrier family 25, member 38	chr3	39425215	39438011	TC	2.134e-06	0.9289	0.7131
RPL14	ribosomal protein L14	chr3	40498851	40503723	TC	1.732e-06	3.217	2.832
CCRL2	chemokine (C-C motif) receptor-like 2	chr3	46449570	46450605	TC	0.004036	-0.2183	-0.3856
SCAP	SREBF chaperone	chr3	47455343	47484483	TC	0.005628	0.8721	0.7666
DHX30	DEAH (Asp-Glu-Ala-His) box polypeptide 30	chr3	47860747	47891610	TC	0.00116	0.7202	0.5674
NCKIPSD	NCK interacting protein with SH3 domain	chr3	48711976	48723240	TC	0.002488	0.2161	0.1027
IP6K2	inositol hexakisphosphate kinase 2	chr3	48725705	48732724	TC	6.711e-05	0.3191	0.1193
ARIH2	ariadne homolog 2 (Drosophila)	chr3	48964991	49020703	TC	5.318e-06	0.2683	0.1615
P4HTM	prolyl 4-hydroxylase, transmembrane (endoplasmic reticulum)	chr3	49027689	49044340	TC	0.002281	1.187	0.9913
IMPDH2	IMP (inosine monophosphate) dehydrogenase 2	chr3	49061815	49066783	TC	0.0004435	1.925	1.592
QARS	glutaminyl-tRNA synthetase	chr3	49133461	49142166	TC	7.142e-05	1.87	1.572
USP4	ubiquitin specific peptidase 4 (proto-oncogene)	chr3	49315725	49377457	TC	0.006594	0.8057	0.7048
APEH	N-acylaminoacyl-peptide hydrolase	chr3	49711834	49720775	TC	3.948e-06	0.9224	0.7032
RNF123	ring finger protein 123	chr3	49728598	49758738	TC	0.0001547	0.7722	0.6481
GMPPB	GDP-mannose pyrophosphorylase B	chr3	49759184	49761159	TC	1.746e-05	1.003	1.235
UBA7	ubiquitin-like modifier activating enzyme 7	chr3	49842740	49851220	TC	6.416e-05	1.012	0.8426
IFRD2	interferon-related developmental regulator 2	chr3	50325621	50329897	TC	0.0001756	1.265	1.056
PARP3	poly (ADP-ribose) polymerase family, member 3	chr3	51977371	51982496	TC	0.0003159	0.275	0.1624
TKT	transketolase	chr3	53259771	53289958	TC	1.618e-06	1.126	0.7735
PDHB	pyruvate dehydrogenase (lipoamide) beta	chr3	58413760	58419536	TC	0.001969	0.6111	0.4416
THOC7	THO complex 7 homolog (Drosophila)	chr3	63819807	63849466	TC	0.0005506	0.4811	0.2292
RPL24	ribosomal protein L24; ribosomal protein L24 pseudogene 6	chr3	101399978	101405520	TC	1.929e-07	3.572	3.176
CBLB	Cas-Br-M (murine) ecotropic retroviral transforming sequence b	chr3	105377813	105586421	TC	9.386e-05	-1.379	-1.206
TRAT1	T cell receptor associated transmembrane adaptor 1	chr3	108541774	108572724	TC	0.004342	-1.103	-1.409
ATG3	ATG3 autophagy related 3 homolog (S. cerevisiae)	chr3	112251545	112280375	TC	0.003079	0.8514	0.6129
GTPBP8	GTP-binding protein 8 (putative)	chr3	112709846	112719766	TC	4.482e-06	0.1839	-0.129
KTELC1	KTEL (Lys-Tyr-Glu-Leu) containing 1	chr3	119187868	119211285	TC	5.585e-06	0.7634	0.5644
IQCB1	IQ motif containing B1	chr3	121489191	121547807	TC	0.005543	0.9376	0.7181
FAM162A	family with sequence similarity 162, member A	chr3	122103112	122128678	TC	2.482e-05	1.583	1.236
KPNA1	karyopherin alpha 1 (importin alpha 5)	chr3	122145831	122215412	TC	0.001968	-0.2353	-0.3041
RUVBL1	RuvB-like 1 (E. coli)	chr3	127800092	127842567	TC	0.003934	0.3153	0.1654
CNBP	CCHC-type zinc finger, nucleic acid binding protein	chr3	128889295	128890600	TC	0.0002993	2.246	2.021
UBA5	ubiquitin-like modifier activating enzyme 5	chr3	132384673	132395370	TC	0.002557	0.8156	0.6381
CDV3	CDV3 homolog (mouse)	chr3	133292888	133306890	TC	4.863e-05	1.642	1.306
EPHB1	EPH receptor B1	chr3	134514473	134977962	TC	0.003252	-0.2983	-0.4137
NCK1	NCK adaptor protein 1	chr3	136646843	136667295	TC	0.003164	-0.1352	-0.2945
ARMC8	armadillo repeat containing 8	chr3	137907369	138014734	TC	0.00426	0.2116	0.07334
MRPS22	mitochondrial ribosomal protein S22	chr3	139062868	139075856	TC	0.004415	0.8005	0.6621
RASA2	RAS p21 protein activator 2	chr3	141205925	141331155	TC	0.000683	-0.08013	-0.268
RNF7	ring finger protein 7	chr3	141457183	141464119	TC	2.52e-05	-0.2701	-0.5085
LOC648152	ataxia telangiectasia and Rad3 related; similar to ataxia telangiectasia and Rad3 related protein	chr3	142168270	142297546	TC	0.00322	-0.2859	-0.4441
GYG1	glycogenin 1	chr3	148709427	148744720	TC	3.541e-06	1.095	0.6444
HLTF	helicase-like transcription factor	chr3	148750006	148804123	TC	0.002276	0.3664	0.0988
TNFSF10	tumor necrosis factor (ligand) superfamily, member 10	chr3	172224281	172241174	TC	1.869e-05	-0.04518	-0.5587
NDUFB5	NADH dehydrogenase (ubiquinone) 1 beta subcomplex, 5, 16kDa	chr3	179322603	179341828	TC	0.0002388	1.488	1.192
FXR1	fragile X mental retardation, autosomal homolog 1	chr3	180630473	180694080	TC	0.00151	0.6097	0.4475
ALG3	asparagine-linked glycosylation 3, alpha-1,3- mannosyltransferase homolog (S. cerevisiae)	chr3	183960301	183966728	TC	0.003718	1.316	1.176
MAGEF1	melanoma antigen family F, 1	chr3	184428685	184429609	TC	0.001001	0.4452	0.646
EIF4A2	similar to eukaryotic translation initiation factor 4A2; eukaryotic translation initiation factor 4A, isoform 2	chr3	186501399	186507058	TC	2.84e-06	2.958	2.617
TFRC	transferrin receptor (p90, CD71)	chr3	195778812	195803970	TC	0.0001276	0.9532	0.5736
NCBP2	nuclear cap binding protein subunit 2, 20kDa	chr3	196663881	196669374	TC	0.0002345	0.503	0.2894
RPL35A	ribosomal protein L35a	chr3	197677838	197682644	TC	0.003301	3.331	3.077
ADD1	adducin 1 (alpha)	chr4	2877642	2930250	NTC	0.002695	0.5138	0.6409
SH3TC1	SH3 domain and tetratricopeptide repeats 1	chr4	8206921	8242682	NTC	0.003072	-0.3109	-0.1375
SEL1L3	KIAA0746 protein	chr4	25750046	25864458	NTC	0.001515	1.807	2.26
ARAP2	ArfGAP with RhoGAP domain, ankyrin repeat and PH domain 2	chr4	36069528	36231108	NTC	3.25e-05	-1.428	-1.276
TBC1D1	TBC1 (tre-2/USP6, BUB2, cdc16) domain family, member 1	chr4	37903716	38138956	NTC	0.0004688	0.4915	0.8078
PARM1	DKFZP564O0823 protein	chr4	75858537	75971457	NTC	0.002511	1.133	1.449
CCNI	cyclin I	chr4	77969371	77987515	NTC	0.0001094	2.239	2.479
SEC31A	SEC31 homolog A (S. cerevisiae)	chr4	83740226	83803089	NTC	3.988e-05	1.324	1.618
PPP3CA	protein phosphatase 3 (formerly 2B), catalytic subunit, alpha isoform	chr4	101947021	102267953	NTC	0.004397	0.456	0.6576
PDGFC	platelet derived growth factor C	chr4	157684241	157892055	NTC	0.003086	-1.192	-0.9838
AGA	aspartylglucosaminidase	chr4	178352861	178363529	NTC	0.0006936	0.3067	0.673
CCT5	chaperonin containing TCP1, subunit 5 (epsilon)	chr5	10250452	10264895	TC	0.003523	1.867	1.616
RNASEN	ribonuclease type III, nuclear	chr5	31401538	31529166	TC	0.00261	0.0884	-0.03239
C5ORF22	chromosome 5 open reading frame 22	chr5	31532499	31553009	TC	0.004968	0.1625	-0.02742
RPL37	ribosomal protein L37	chr5	40832605	40835287	TC	0.000355	3.628	3.332
ZNF131	zinc finger protein 131	chr5	43122155	43175235	TC	0.000282	0.09368	-0.103
MRPS30	mitochondrial ribosomal protein S30	chr5	44809064	44815304	TC	0.0006699	0.06518	-0.1728
PARP8	poly (ADP-ribose) polymerase family, member 8	chr5	49962929	50137902	TC	0.002826	0.3856	0.2526
NDUFS4	NADH dehydrogenase (ubiquinone) Fe-S protein 4, 18kDa (NADH-coenzyme Q reductase)	chr5	52856492	52979051	TC	2.457e-05	1.065	0.7526
DHX29	DEAH (Asp-Glu-Ala-His) box polypeptide 29	chr5	54552315	54603401	TC	8.041e-05	-0.7116	-1.01
SKIV2L2	superkiller viralicidic activity 2-like 2 (S. cerevisiae)	chr5	54603841	54720600	TC	0.001562	0.6616	0.4414
ERCC8	excision repair cross-complementing rodent repair deficiency, complementation group 8	chr5	60170441	60240835	TC	0.005231	0.4831	0.4098
DIMT1L	DIM1 dimethyladenosine transferase 1-like (S. cerevisiae)	chr5	61684836	61699599	TC	0.004118	0.4636	0.2873
SLC30A5	solute carrier family 30 (zinc transporter), member 5	chr5	68390082	68399872	TC	0.002646	0.2542	0.03301
TAF9	TAF9 RNA polymerase II, TATA box binding protein (TBP)-associated factor, 32kDa	chr5	68660769	68661564	TC	0.0003316	1.266	1.006
MRPS27	mitochondrial ribosomal protein S27	chr5	71516735	71616048	TC	1.081e-05	1.097	0.7784
BTF3L1	basic transcription factor 3; basic transcription factor 3, like 1 pseudogene	chr5	72794958	72801063	TC	0.002578	1.638	1.348
WDR41	WD repeat domain 41	chr5	76728959	76788045	TC	0.0002527	0.1673	-0.02377
RPS23	ribosomal protein S23	chr5	81571927	81574142	TC	0.000104	4.25	3.994
XRCC4	X-ray repair complementing defective repair in Chinese hamster cells 4	chr5	82400738	82649061	TC	8.301e-06	-0.3479	-0.6582
COX7C	cytochrome c oxidase subunit VIIc	chr5	85913872	85915286	TC	0.001947	2.017	1.754
GLRX	glutaredoxin (thioltransferase)	chr5	95152216	95158366	TC	0.0039	1.962	1.639
RIOK2	RIO kinase 2 (yeast)	chr5	96503142	96518895	TC	0.005325	1.165	1.046
ST8SIA4	ST8 alpha-N-acetyl-neuraminide alpha-2,8-sialyltransferase 4	chr5	100147550	100238659	TC	0.0007698	-0.06557	-0.3583
FER	fer (fps/fes related) tyrosine kinase	chr5	108133883	108523276	TC	0.001147	0.4427	0.3109
CSNK1G3	casein kinase 1, gamma 3	chr5	122881357	122950090	TC	0.004469	0.8527	0.5682
HINT1	histidine triad nucleotide binding protein 1	chr5	130495139	130500898	TC	0.002163	2.423	2.171
NRG2	neuregulin 2	chr5	139227501	139422654	TC	0.0001467	-0.9727	-1.14
ANKHD1	ankyrin repeat and KH domain containing 1; ANKHD1-EIF4EBP3 readthrough transcript; eukaryotic translation initiation factor 4E binding protein 3	chr5	139781552	139851925	TC	1.88e-05	1.052	0.8265
RNF14	ring finger protein 14	chr5	141353153	141367355	TC	0.004789	-0.4229	-0.607
TCERG1	transcription elongation regulator 1	chr5	145826912	145890205	TC	0.001871	-0.1367	-0.4128
FBXO38	F-box protein 38	chr5	147774339	147821710	TC	0.003552	-0.6955	-0.7843
CSNK1A1	casein kinase 1, alpha 1	chr5	148876415	148930527	TC	0.0001813	0.6329	0.4193
RPS14	ribosomal protein S14	chr5	149823848	149827296	TC	2.546e-05	2.944	2.678
DCTN4	dynactin 4 (p62)	chr5	150090710	150136013	TC	0.0009849	-0.3385	-0.4952
G3BP1	GTPase activating protein (SH3 domain) binding protein 1	chr5	151166181	151183652	TC	0.001384	1.02	0.8497
MRPL22	mitochondrial ribosomal protein L22	chr5	154335975	154346457	TC	0.001907	0.1544	-0.08847
THG1L	tRNA-histidine guanylyltransferase 1-like (S. cerevisiae)	chr5	157158448	157166490	TC	1.734e-06	0.5797	0.318
TTC1	tetratricopeptide repeat domain 1	chr5	159437535	159492072	TC	0.005399	0.6713	0.5789
CCNG1	cyclin G1	chr5	162866262	162869571	TC	0.0004288	1.467	1.094
RARS	arginyl-tRNA synthetase	chr5	167913503	167946195	TC	7.048e-05	0.8779	0.4673
HIGD2A	HIG1 hypoxia inducible domain family, member 2A	chr5	175815820	175816498	TC	3.078e-05	2.132	1.869
F12	coagulation factor XII (Hageman factor)	chr5	176829292	176836528	TC	5.011e-06	0.9406	0.588
GRK6	G protein-coupled receptor kinase 6	chr5	176853846	176868251	TC	0.0005607	0.7669	0.5871
PRR7	proline rich 7 (synaptic)	chr5	176882068	176883122	TC	1.181e-05	-0.2581	-0.4628
MGAT1	mannosyl (alpha-1,3-)-glycoprotein beta-1,2-N-acetylglucosaminyltransferase	chr5	180218633	180219971	TC	0.006968	1.576	1.459
GNB2L1	guanine nucleotide binding protein (G protein), beta polypeptide 2-like 1	chr5	180663976	180670800	TC	2.001e-05	3.632	3.276
RPP40	ribonuclease P/MRP 40kDa subunit	chr6	4995311	5004236	NTC	0.00377	0.2064	-0.00154
NEDD9	neural precursor cell expressed, developmentally down-regulated 9	chr6	11185394	11306236	NTC	0.002516	0.3613	0.07417
DEK	DEK oncogene	chr6	18225949	18264218	NTC	5.79e-06	-1.334	-1.101
HIST1H2AB	histone cluster 1, H2ae; histone cluster 1, H2ab	chr6	26033403	26033796	NTC	0.0008952	-0.02867	-0.1504
HIST1H1C	histone cluster 1, H1c	chr6	26056014	26056656	NTC	0.0001633	1.978	1.316
HIST1H2BD	histone cluster 1, H2bd	chr6	26158397	26158778	NTC	0.003764	1.438	1.074
MDC1	mediator of DNA-damage checkpoint 1	chr6	30668241	30682952	NTC	0.002084	-0.03858	0.05261
MICA	MHC class I polypeptide-related sequence A	chr6	31371409	31382916	NTC	0.002452	-0.6195	-0.7259
C6ORF48	chromosome 6 open reading frame 48; small nucleolar RNA, C/D box 52	chr6	31805105	31807440	NTC	0.0001711	1.966	1.664
SRPK1	SFRS protein kinase 1	chr6	35803080	35888833	NTC	0.0006659	0.4808	0.3574
CDKN1A	cyclin-dependent kinase inhibitor 1A (p21, Cip1)	chr6	36651878	36653577	NTC	0.0001348	1.634	1.948
GSTA4	glutathione S-transferase alpha 4	chr6	52843267	52859041	NTC	2.356e-05	0.2201	0.4653
ELOVL5	ELOVL family member 5, elongation of long chain fatty acids (FEN1/Elo2, SUR4/Elo3-like, yeast)	chr6	53133924	53160497	NTC	0.000563	0.697	0.3459
LMBRD1	LMBR1 domain containing 1	chr6	70386049	70506773	NTC	0.003693	1.53	1.767
CYB5R4	cytochrome b5 reductase 4	chr6	84569501	84669597	NTC	0.0001828	0.3645	0.1026
RRAGD	Ras-related GTP binding D	chr6	90077774	90121712	NTC	0.0008826	1.438	1.033
ANKRD6	ankyrin repeat domain 6	chr6	90276695	90340723	NTC	0.001188	-1.267	-1.361
MARCKS	myristoylated alanine-rich protein kinase C substrate	chr6	114178921	114181755	NTC	0.0001548	0.06274	0.6349
RWDD1L1	RWD domain containing 1-like 1; RWD domain containing 1	chr6	116910022	116914264	NTC	0.001254	0.656	0.3825
VNN2	vanin 2	chr6	133065438	133078863	NTC	0.0009849	-0.6953	-0.4788
EZR	hypothetical protein LOC100129652; ezrin	chr6	159187945	159239125	NTC	0.001503	0.9498	1.232
QKI	quaking homolog, KH domain RNA binding (mouse)	chr6	163836225	163984777	NTC	0.003529	-0.5466	-0.468
STAG3L3	aminoacyl tRNA synthetase complex-interacting multifunctional protein 2; stromal antigen 3-like 3	chr7	6048994	6063322	TC	0.006548	0.8982	0.7404
C7ORF26	chromosome 7 open reading frame 26	chr7	6629914	6647792	TC	0.001195	0.4992	0.3977
MIOS	missing oocyte, meiosis regulator, homolog (Drosophila)	chr7	7612106	7646723	TC	2.275e-05	0.7684	0.5366
ICA1	islet cell autoantigen 1, 69kDa	chr7	8153552	8275556	TC	0.005494	0.1192	0.01791
BZW2	basic leucine zipper and W2 domains 2	chr7	16705068	16745713	TC	0.0003505	1.225	0.9637
HOXA5	homeobox A5	chr7	27181453	27183226	TC	0.0002033	-0.2647	-0.4432
GGCT	gamma-glutamyl cyclotransferase	chr7	30536707	30544325	TC	0.0008971	0.917	0.7688
PSMA2	proteasome (prosome, macropain) subunit, alpha type, 2	chr7	42957172	42971757	TC	0.0003869	0.8944	0.6728
URGCP	up-regulated gene 4	chr7	43916265	43921539	TC	0.002825	0.8675	0.7711
CCT6A	chaperonin containing TCP1, subunit 6A (zeta 1)	chr7	56119541	56130778	TC	0.0002894	-0.1493	-0.4248
HSPB1	heat shock 27kDa protein-like 2 pseudogene; heat shock 27kDa protein 1	chr7	75932029	75933490	TC	0.002059	0.875	1.317
HGF	hepatocyte growth factor (hepapoietin A; scatter factor)	chr7	81372257	81399287	TC	0.001302	-0.3341	-0.8467
C7ORF23	chromosome 7 open reading frame 23	chr7	86825951	86848819	TC	0.0002051	1.686	1.423
PILRB	paired immunoglobin-like type 2 receptor beta	chr7	99955925	99965000	TC	0.001103	0.6028	0.3761
RELN	reelin	chr7	103113258	103629803	TC	0.0008564	-0.00899	-0.4133
ACCN3	amiloride-sensitive cation channel 3	chr7	150745972	150749739	TC	0.001169	-0.6334	-0.7329
DLC1	deleted in liver cancer 1	chr8	12943319	13357580	NTC	0.0002476	-0.5594	-0.7209
CSGALNACT1	chondroitin sulfate N-acetylgalactosaminyltransferase 1	chr8	19263290	19363345	NTC	0.001751	0.3687	0.924
ADAM28	ADAM metallopeptidase domain 28	chr8	24151662	24193210	NTC	0.001626	-0.6083	-0.458
TMEM66	transmembrane protein 66	chr8	29921403	29940465	NTC	0.004491	1.294	1.575
PROSC	proline synthetase co-transcribed homolog (bacterial)	chr8	37620177	37635622	NTC	0.002143	0.1697	0.3344
HGSNAT	heparan-alpha-glucosaminide N-acetyltransferase	chr8	42995639	43054712	NTC	9.877e-06	-0.1171	0.1042
RRS1	RRS1 ribosome biogenesis regulator homolog (S. cerevisiae)	chr8	67341366	67342464	NTC	0.004662	0.7874	0.6593
SGK3	serum/glucocorticoid regulated kinase family, member 3	chr8	67705971	67771816	NTC	3.357e-05	-1.505	-1.311
LY96	lymphocyte antigen 96	chr8	74903677	74941289	NTC	0.001752	0.5308	1.056
FAM164A	family with sequence similarity 164, member A	chr8	79578383	79629728	NTC	9.321e-05	-0.652	-0.4301
LOC442454	similar to ubiquinol-cytochrome c reductase binding protein; ubiquinol-cytochrome c reductase binding protein pseudogene; ubiquinol-cytochrome c reductase binding protein	chr8	97243282	97247758	NTC	0.006631	1.141	1
EIF3E	eukaryotic translation initiation factor 3, subunit E	chr8	109214113	109260931	NTC	0.00511	1.859	1.575
DEPDC6	DEP domain containing 6	chr8	120886086	121061943	NTC	2.414e-05	0.7974	1.39
MYC	v-myc myelocytomatosis viral oncogene homolog (avian)	chr8	128748839	128753204	NTC	0.00281	1.748	1.188
KANK1	KN motif and ankyrin repeat domains 1; similar to ankyrin repeat domain protein 15 isoform b	chr9	711240	745235	TC	0.0005323	1.393	1.008
CDC37L1	cell division cycle 37 homolog (S. cerevisiae)-like 1	chr9	4679767	4706112	TC	7.387e-05	-0.5551	-0.7922
RCL1	RNA terminal phosphate cyclase-like 1	chr9	4793091	4860275	TC	0.003509	0.2961	0.2019
JAK2	Janus kinase 2	chr9	5021987	5126791	TC	0.002654	-1.012	-1.11
RLN2	relaxin 2	chr9	5300402	5304580	TC	0.005642	-0.9203	-1.009
C9ORF46	chromosome 9 open reading frame 46	chr9	5358238	5431977	TC	0.002983	0.4723	0.3393
RANBP6	RAN binding protein 6	chr9	6012289	6015607	TC	8.353e-06	-0.5806	-0.8624
PLIN2	adipose differentiation-related protein	chr9	19116245	19126424	TC	0.004524	-0.1957	-0.02059
RPS6P25	ribosomal protein S6 pseudogene 25; ribosomal protein S6; ribosomal protein S6 pseudogene 1	chr9	19376290	19380193	TC	5.438e-07	3.98	3.665
C9ORF82	chromosome 9 open reading frame 82	chr9	26842298	26887379	TC	0.003277	0.1484	-0.04096
PLAA	phospholipase A2-activating protein	chr9	26905508	26947043	TC	0.0006021	-1.03	-1.101
DDX58	DEAD (Asp-Glu-Ala-Asp) box polypeptide 58	chr9	32457119	32526164	TC	0.001838	-0.5301	-0.7217
NDUFB6	NADH dehydrogenase (ubiquinone) 1 beta subcomplex, 6, 17kDa	chr9	32553873	32573058	TC	0.00408	1.367	1.14
BAG1	BCL2-associated athanogene	chr9	33255216	33264672	TC	0.0005838	1.359	1.197
CHMP5	chromatin modifying protein 5	chr9	33265076	33280857	TC	0.002243	-0.1611	-0.4714
UBAP1	ubiquitin associated protein 1	chr9	34220912	34251530	TC	2.782e-05	0.4599	0.3691
NUDT2	nudix (nucleoside diphosphate linked moiety X)-type motif 2	chr9	34339037	34343438	TC	0.002226	0.5371	0.4038
DCTN3	dynactin 3 (p22)	chr9	34613778	34620461	TC	0.0008433	1.711	1.519
SIGMAR1	sigma non-opioid intracellular receptor 1	chr9	34635628	34637694	TC	2.402e-05	0.6378	0.4052
GALT	galactose-1-phosphate uridylyltransferase	chr9	34646701	34650446	TC	9.467e-05	0.2939	0.1413
IL11RA	interleukin 11 receptor, alpha	chr9	34655214	34661495	TC	0.001918	-0.4756	-0.5891
PIGO	phosphatidylinositol glycan anchor biosynthesis, class O	chr9	35089088	35095562	TC	0.001174	0.5292	0.433
STOML2	stomatin (EPB72)-like 2	chr9	35100031	35103091	TC	2.114e-05	1.013	0.7586
CLTA	clathrin, light chain (Lca)	chr9	36191053	36211771	TC	1.634e-05	1.365	1.08
RNF38	ring finger protein 38	chr9	36339748	36376037	TC	0.002133	-0.1763	-0.3339
GRHPR	glyoxylate reductase/hydroxypyruvate reductase	chr9	37422747	37436779	TC	1.009e-06	1.148	0.9548
POLR1E	polymerase (RNA) I polypeptide E, 53kDa	chr9	37486044	37503199	TC	0.002776	0.4718	0.367
PIP5K1B	phosphatidylinositol-4-phosphate 5-kinase, type I, beta	chr9	71437530	71623365	TC	0.0001338	0.8512	0.4525
NAA35	MAK10 homolog, amino-acid N-acetyltransferase subunit (S. cerevisiae)	chr9	88557074	88636875	TC	7.312e-05	-0.5631	-0.7463
ZCCHC6	zinc finger, CCHC domain containing 6	chr9	88903591	88968114	TC	0.005383	0.9472	0.78
CKS2	CDC28 protein kinase regulatory subunit 2	chr9	91926207	91931340	TC	0.0001332	0.5176	-0.08923
SEMA4D	sema domain, immunoglobulin domain (Ig), transmembrane domain (TM) and short cytoplasmic domain, (semaphorin) 4D	chr9	91993618	92020371	TC	0.005083	0.9881	0.6995
AUH	AU RNA binding protein/enoyl-Coenzyme A hydratase	chr9	93976629	94124171	TC	0.0004281	0.7274	0.5135
NOL8	nucleolar protein 8	chr9	95060117	95086443	TC	3.072e-06	0.7016	0.3829
PTCH1	patched homolog 1 (Drosophila)	chr9	98209193	98270643	TC	0.00301	-0.6006	-0.6652
TSTD2	chromosome 9 open reading frame 97	chr9	100364750	100389844	TC	0.001468	0.2689	0.145
XPA	xeroderma pigmentosum, complementation group A	chr9	100437720	100459574	TC	9.042e-05	0.1201	-0.02946
ANP32B	similar to Acidic leucine-rich nuclear phosphoprotein 32 family member B (PHAPI2 protein) (Silver-stainable protein SSP29) (Acidic protein rich in leucines); acidic (leucine-rich) nuclear phosphoprotein 32 family, member B	chr9	100745837	100777713	TC	0.0001388	1.858	1.558
TEX10	testis expressed 10	chr9	103064472	103114703	TC	0.0008622	0.4564	0.3031
CTNNAL1	catenin (cadherin-associated protein), alpha-like 1	chr9	111705048	111775722	TC	0.006742	0.07395	0.2021
AKAP2	A kinase (PRKA) anchor protein 2; paralemmin 2; PALM2-AKAP2 readthrough transcript	chr9	112542768	112930777	TC	3.56e-06	2.177	1.715
TXN	thioredoxin	chr9	113006436	113018715	TC	4.553e-06	1.223	0.6248
NDUFA8	NADH dehydrogenase (ubiquinone) 1 alpha subcomplex, 8, 19kDa	chr9	124906519	124921956	TC	0.0008888	1.202	0.9558
RC3H2	ring finger and CCCH-type zinc finger domains 2	chr9	125616152	125659788	TC	0.003788	-0.2369	-0.3195
PSMB7	proteasome (prosome, macropain) subunit, beta type, 7	chr9	127115876	127177704	TC	0.001086	1.748	1.513
ARPC5L	actin related protein 2/3 complex, subunit 5-like	chr9	127631569	127639219	TC	0.005256	2.013	1.773
PPP6C	protein phosphatase 6, catalytic subunit	chr9	127911951	127951997	TC	0.002598	1.281	1.116
DPM2	dolichyl-phosphate mannosyltransferase polypeptide 2, regulatory subunit	chr9	130698000	130700099	TC	0.002228	1.03	0.9088
PTGES2	prostaglandin E synthase 2	chr9	130883423	130889996	TC	0.0001635	1.032	0.9302
C9ORF16	chromosome 9 open reading frame 16	chr9	130922686	130925894	TC	0.0009728	1.653	1.468
URM1	ubiquitin related modifier 1 homolog (S. cerevisiae)	chr9	131133659	131151792	TC	0.00106	0.844	0.7239
ODF2	outer dense fiber of sperm tails 2	chr9	131219684	131257010	TC	0.001644	0.03239	-0.07566
SET	SET nuclear oncogene; similar to SET translocation	chr9	131451861	131456943	TC	6.139e-05	1.78	1.475
TBC1D13	TBC1 domain family, member 13	chr9	131549632	131570158	TC	0.0001217	0.5509	0.4679
C9ORF114	chromosome 9 open reading frame 114	chr9	131585043	131592059	TC	5.447e-05	-0.05044	-0.2363
DOLK	dolichol kinase	chr9	131707965	131709582	TC	0.005475	0.8436	0.7229
USP20	ubiquitin specific peptidase 20	chr9	132614834	132642552	TC	7.163e-05	0.3428	0.2217
UBAC1	UBA domain containing 1	chr9	138825245	138853008	TC	9.465e-06	0.1451	-0.08507
SNAPC4	small nuclear RNA activating complex, polypeptide 4, 190kDa	chr9	139270807	139292880	TC	0.002611	0.2256	0.139
SDCCAG3	serologically defined colon cancer antigen 3; similar to Serologically defined colon cancer antigen 3	chr9	139297239	139304849	TC	6.635e-06	0.9902	0.8177
PMPCA	peptidase (mitochondrial processing) alpha	chr9	139305120	139317716	TC	0.003357	0.6333	0.5347
ANAPC2	anaphase promoting complex subunit 2	chr9	140069393	140082984	TC	7.18e-05	0.8442	0.6769
